# Supplementary material for: Monitoring Moroccan Honeys: Physicochemical Properties and Contamination Pattern
Source: Foods. 2023 Feb 24;12(5):969. doi: 10.3390/foods12050969 (PMC10000722; doi:10.3390/foods12050969)
Supplement: Supplementary file 1 [file foods-12-00969-s001.zip]

Archive with 1 entries (1 files):
- foods-2199633-supplementary.pdf
